# Supplementary material for: Characteristics and possible mechanisms of metabolic disorder in overweight women with polycystic ovary syndrome
Source: Front Endocrinol (Lausanne). 2023 Jan 12;13:970733. doi: 10.3389/fendo.2022.970733 (PMC9878688; doi:10.3389/fendo.2022.970733)
Supplement: Supplementary file 1 [file DataSheet_1.csv]

Term_ID	Term_description	ListHit	ListTotal	PopHit	PopTotal	GeneRatio	BgRatio	Enrichment_score	GeneIds	GeneSymbols	p-value	FDR_bh	Category
GO:1905564	positive regulation of vascular endothelial cell proliferation	1	1	5	13332	1.0	0.000375037503750375	2666.4	6774	STAT3	0.00037503750375037507	0.002135927878502136	biological_process
GO:0060397	JAK-STAT cascade involved in growth hormone signaling pathway	1	1	5	13332	1.0	0.000375037503750375	2666.4	6774	STAT3	0.00037503750375037507	0.002135927878502136	biological_process
GO:0030522	intracellular receptor signaling pathway	1	1	5	13332	1.0	0.000375037503750375	2666.4	6774	STAT3	0.00037503750375037507	0.002135927878502136	biological_process
GO:2001171	positive regulation of ATP biosynthetic process	1	1	5	13332	1.0	0.000375037503750375	2666.4	6774	STAT3	0.00037503750375037507	0.002135927878502136	biological_process
GO:0035259	glucocorticoid receptor binding	1	1	5	12391	1.0	0.000403518682915019	2478.2	6774	STAT3	0.000403518682915019	0.007263336292470342	molecular_function
GO:0070102	interleukin-6-mediated signaling pathway	1	1	6	13332	1.0	0.00045004500450045	2222.0	6774	STAT3	0.0004500450045004501	0.002135927878502136	biological_process
GO:0046902	regulation of mitochondrial membrane permeability	1	1	6	13332	1.0	0.00045004500450045	2222.0	6774	STAT3	0.0004500450045004501	0.002135927878502136	biological_process
GO:0019953	sexual reproduction	1	1	6	13332	1.0	0.00045004500450045	2222.0	6774	STAT3	0.0004500450045004501	0.002135927878502136	biological_process
GO:0045820	negative regulation of glycolytic process	1	1	7	13332	1.0	0.000525052505250525	1904.5714285714287	6774	STAT3	0.000525052505250525	0.002135927878502136	biological_process
GO:0060259	regulation of feeding behavior	1	1	7	13332	1.0	0.000525052505250525	1904.5714285714287	6774	STAT3	0.000525052505250525	0.002135927878502136	biological_process
GO:2001223	negative regulation of neuron migration	1	1	7	13332	1.0	0.000525052505250525	1904.5714285714287	6774	STAT3	0.000525052505250525	0.002135927878502136	biological_process
GO:2000637	positive regulation of gene silencing by miRNA	1	1	8	13332	1.0	0.0006000600060006001	1666.4999999999998	6774	STAT3	0.0006000600060006001	0.002135927878502136	biological_process
GO:0042755	eating behavior	1	1	10	13332	1.0	0.00075007500750075	1333.2	6774	STAT3	0.0007500750075007501	0.002135927878502136	biological_process
GO:1902895	positive regulation of pri-miRNA transcription from RNA polymerase II promoter	1	1	10	13332	1.0	0.00075007500750075	1333.2	6774	STAT3	0.0007500750075007501	0.002135927878502136	biological_process
GO:2000737	negative regulation of stem cell differentiation	1	1	10	13332	1.0	0.00075007500750075	1333.2	6774	STAT3	0.0007500750075007501	0.002135927878502136	biological_process
GO:0007259	JAK-STAT cascade	1	1	11	13332	1.0	0.0008250825082508251	1212.0	6774	STAT3	0.0008250825082508251	0.002135927878502136	biological_process
GO:0001659	temperature homeostasis	1	1	11	13332	1.0	0.0008250825082508251	1212.0	6774	STAT3	0.0008250825082508251	0.002135927878502136	biological_process
GO:0035278	miRNA mediated inhibition of translation	1	1	12	13332	1.0	0.0009000900090009	1111.0	6774	STAT3	0.0009000900090009002	0.002135927878502136	biological_process
GO:0040014	regulation of multicellular organism growth	1	1	13	13332	1.0	0.0009750975097509751	1025.5384615384614	6774	STAT3	0.0009750975097509751	0.002135927878502136	biological_process
GO:0045648	positive regulation of erythrocyte differentiation	1	1	13	13332	1.0	0.0009750975097509751	1025.5384615384614	6774	STAT3	0.0009750975097509751	0.002135927878502136	biological_process
GO:0097009	energy homeostasis	1	1	13	13332	1.0	0.0009750975097509751	1025.5384615384614	6774	STAT3	0.0009750975097509751	0.002135927878502136	biological_process
GO:0042789	mRNA transcription from RNA polymerase II promoter	1	1	13	13332	1.0	0.0009750975097509751	1025.5384615384614	6774	STAT3	0.0009750975097509751	0.002135927878502136	biological_process
GO:0016310	phosphorylation	1	1	14	13332	1.0	0.00105010501050105	952.2857142857143	6774	STAT3	0.00105010501050105	0.002195674112865832	biological_process
GO:0001103	RNA polymerase II repressing transcription factor binding	1	1	18	12391	1.0	0.0014526672584940683	688.3888888888889	6774	STAT3	0.0014526672584940683	0.010168670809458479	molecular_function
GO:0006953	acute-phase response	1	1	20	13332	1.0	0.0015001500150015	666.6	6774	STAT3	0.0015001500150015003	0.0030003000300030005	biological_process
GO:0071407	cellular response to organic cyclic compound	1	1	21	13332	1.0	0.0015751575157515751	634.8571428571429	6774	STAT3	0.0015751575157515751	0.003019051905190519	biological_process
GO:1901215	negative regulation of neuron death	1	1	22	13332	1.0	0.0016501650165016502	606.0	6774	STAT3	0.0016501650165016502	0.0030363036303630367	biological_process
GO:0004879	nuclear receptor activity	1	1	21	12391	1.0	0.0016947784682430796	590.047619047619	6774	STAT3	0.0016947784682430798	0.010168670809458479	molecular_function
GO:0032870	cellular response to hormone stimulus	1	1	23	13332	1.0	0.0017251725172517253	579.6521739130435	6774	STAT3	0.0017251725172517253	0.003052228299753053	biological_process
GO:0090575	RNA polymerase II transcription factor complex	1	1	26	14857	1.0	0.001750016827084876	571.4230769230769	6774	STAT3	0.001750016827084876	0.014000134616679007	cellular_component
GO:0071345	cellular response to cytokine stimulus	1	1	29	13332	1.0	0.002175217521752175	459.72413793103453	6774	STAT3	0.0021752175217521754	0.0036967982512536965	biological_process
GO:0045747	positive regulation of Notch signaling pathway	1	1	30	13332	1.0	0.0022502250225022503	444.4	6774	STAT3	0.0022502250225022503	0.0036967982512536965	biological_process
GO:0032355	response to estradiol	1	1	32	13332	1.0	0.0024002400240024004	416.62499999999994	6774	STAT3	0.0024002400240024004	0.0038072772794520834	biological_process
GO:0045471	response to ethanol	1	1	39	13332	1.0	0.0029252925292529252	341.84615384615387	6774	STAT3	0.0029252925292529257	0.004340756656310793	biological_process
GO:0019827	stem cell population maintenance	1	1	39	13332	1.0	0.0029252925292529252	341.84615384615387	6774	STAT3	0.0029252925292529257	0.004340756656310793	biological_process
GO:0006606	protein import into nucleus	1	1	43	13332	1.0	0.0032253225322532255	310.04651162790697	6774	STAT3	0.003225322532253225	0.004636401140114012	biological_process
GO:0031490	chromatin DNA binding	1	1	42	12391	1.0	0.003389556936486159	295.0238095238095	6774	STAT3	0.0033895569364861596	0.012783471874747801	molecular_function
GO:0019903	protein phosphatase binding	1	1	44	12391	1.0	0.003550964409652167	281.6136363636364	6774	STAT3	0.003550964409652167	0.012783471874747801	molecular_function
GO:0051726	regulation of cell cycle	1	1	55	13332	1.0	0.004125412541254125	242.40000000000003	6774	STAT3	0.004125412541254125	0.0055814404969908755	biological_process
GO:0042593	glucose homeostasis	1	1	55	13332	1.0	0.004125412541254125	242.40000000000003	6774	STAT3	0.004125412541254125	0.0055814404969908755	biological_process
GO:0045766	positive regulation of angiogenesis	1	1	59	13332	1.0	0.004425442544254425	225.96610169491527	6774	STAT3	0.004425442544254425	0.0058162959153058155	biological_process
GO:0007568	aging	1	1	63	13332	1.0	0.004725472547254726	211.61904761904762	6774	STAT3	0.004725472547254726	0.006038103810381038	biological_process
GO:0001228	transcriptional activator activity, RNA polymerase II transcription regulatory region sequence-specific DNA binding	1	1	97	12391	1.0	0.007828262448551369	127.7422680412371	6774	STAT3	0.007828262448551369	0.023061092728593333	molecular_function
GO:0000790	nuclear chromatin	1	1	125	14857	1.0	0.008413542437908057	118.85600000000001	6774	STAT3	0.008413542437908058	0.03365416975163223	cellular_component
GO:0019221	cytokine-mediated signaling pathway	1	1	116	13332	1.0	0.0087008700870087	114.93103448275863	6774	STAT3	0.008700870087008702	0.010817297946010818	biological_process
GO:0046983	protein dimerization activity	1	1	123	12391	1.0	0.009926559599709466	100.739837398374	6774	STAT3	0.009926559599709468	0.023061092728593333	molecular_function
GO:0000981	RNA polymerase II transcription factor activity, sequence-specific DNA binding	1	1	127	12391	1.0	0.010249374546041481	97.56692913385827	6774	STAT3	0.010249374546041481	0.023061092728593333	molecular_function
GO:0044212	transcription regulatory region DNA binding	1	1	143	12391	1.0	0.011540634331369542	86.65034965034965	6774	STAT3	0.011540634331369542	0.023081268662739084	molecular_function
GO:0010628	positive regulation of gene expression	1	1	176	13332	1.0	0.013201320132013201	75.75	6774	STAT3	0.013201320132013201	0.01598054542296335	biological_process
GO:0006954	inflammatory response	1	1	185	13332	1.0	0.013876387638763876	72.06486486486487	6774	STAT3	0.013876387638763877	0.01636702131751637	biological_process
GO:0001077	transcriptional activator activity, RNA polymerase II proximal promoter sequence-specific DNA binding	1	1	177	12391	1.0	0.01428456137519167	70.00564971751413	6774	STAT3	0.014284561375191672	0.024431222074672965	molecular_function
GO:0006366	transcription from RNA polymerase II promoter	1	1	198	13332	1.0	0.01485148514851485	67.33333333333334	6774	STAT3	0.01485148514851485	0.01707920792079208	biological_process
GO:0008134	transcription factor binding	1	1	185	12391	1.0	0.014930191267855702	66.97837837837838	6774	STAT3	0.014930191267855702	0.024431222074672965	molecular_function
GO:0008283	cell proliferation	1	1	219	13332	1.0	0.01642664266426643	60.87671232876712	6774	STAT3	0.01642664266426643	0.018429891769664773	biological_process
GO:0008285	negative regulation of cell proliferation	1	1	243	13332	1.0	0.018226822682268228	54.864197530864196	6774	STAT3	0.018226822682268228	0.019962710556769965	biological_process
GO:0000978	RNA polymerase II proximal promoter sequence-specific DNA binding	1	1	254	12391	1.0	0.020498749092082963	48.78346456692913	6774	STAT3	0.020498749092082963	0.029500319710956464	molecular_function
GO:0043066	negative regulation of apoptotic process	1	1	284	13332	1.0	0.0213021302130213	46.94366197183099	6774	STAT3	0.0213021302130213	0.022788325344162322	biological_process
GO:0019901	protein kinase binding	1	1	264	12391	1.0	0.021305786457913003	46.935606060606055	6774	STAT3	0.021305786457913003	0.029500319710956464	molecular_function
GO:0043565	sequence-specific DNA binding	1	1	307	12391	1.0	0.024776047130982165	40.36156351791531	6774	STAT3	0.024776047130982165	0.03185491773983421	molecular_function
GO:0005743	mitochondrial inner membrane	1	1	377	14857	1.0	0.0253752439927307	39.40848806366048	6774	STAT3	0.025375243992730702	0.06766731731394854	cellular_component
GO:0045893	positive regulation of transcription, DNA-templated	1	1	339	13332	1.0	0.025427542754275428	39.32743362831858	6774	STAT3	0.02542754275427543	0.02658334015219704	biological_process
GO:0045944	positive regulation of transcription from RNA polymerase II promoter	1	1	588	13332	1.0	0.04410441044104411	22.6734693877551	6774	STAT3	0.04410441044104411	0.045084508450845086	biological_process
GO:0042803	protein homodimerization activity	1	1	559	12391	1.0	0.04511338874989912	22.166368515205725	6774	STAT3	0.04511338874989912	0.05413606649987894	molecular_function
GO:0003700	DNA binding transcription factor activity	1	1	642	12391	1.0	0.05181179888628844	19.3006230529595	6774	STAT3	0.05181179888628844	0.058288273747074494	molecular_function
GO:0042802	identical protein binding	1	1	739	12391	1.0	0.0596400613348398	16.76725304465494	6774	STAT3	0.0596400613348398	0.06314830023688921	molecular_function
GO:0006355	regulation of transcription, DNA-templated	1	1	1017	13332	1.0	0.07628262826282628	13.109144542772862	6774	STAT3	0.07628262826282628	0.07628262826282628	biological_process
GO:0003677	DNA binding	1	1	1264	12391	1.0	0.10200952304091679	9.803006329113925	6774	STAT3	0.1020095230409168	0.1020095230409168	molecular_function
GO:0005654	nucleoplasm	1	1	2356	14857	1.0	0.15857844786969105	6.306027164685909	6774	STAT3	0.15857844786969108	0.2861950595678805	cellular_component
GO:0005886	plasma membrane	1	1	2870	14857	1.0	0.19317493437436897	5.176655052264809	6774	STAT3	0.193174934374369	0.2861950595678805	cellular_component
GO:0005737	cytoplasm	1	1	3289	14857	1.0	0.2213771286262368	4.517178473700213	6774	STAT3	0.2213771286262368	0.2861950595678805	cellular_component
GO:0005829	cytosol	1	1	3743	14857	1.0	0.25193511476071884	3.9692759818327548	6774	STAT3	0.25193511476071884	0.2861950595678805	cellular_component
GO:0005634	nucleus	1	1	4252	14857	1.0	0.28619505956788044	3.49412041392286	6774	STAT3	0.2861950595678805	0.2861950595678805	cellular_component
