# Supplementary material for: Characteristics and possible mechanisms of metabolic disorder in overweight women with polycystic ovary syndrome
Source: Front Endocrinol (Lausanne). 2023 Jan 12;13:970733. doi: 10.3389/fendo.2022.970733 (PMC9878688; doi:10.3389/fendo.2022.970733)
Supplement: Supplementary file 2 [file DataSheet_2.csv]

Term_ID	Term_description	ListHit	ListTotal	PopHit	PopTotal	GeneRatio	BgRatio	Enrichment_score	GeneIds	GeneSymbols	p-value	FDR_bh	Classification_level1
path:hsa04931	Insulin resistance	5	7	107	7246	0.7142857142857143	0.01476676787192934	48.37116154873164	3630;3569;7124;4846;6774	INS;IL6;TNF;NOS3;STAT3	1.3116602100811878e-08	1.4559428331901184e-06	Human Diseases
path:hsa04933	AGE-RAGE signaling pathway in diabetic complications	4	7	99	7246	0.5714285714285714	0.013662710460943969	41.82395382395382	7124;4846;6774;3569	TNF;NOS3;STAT3;IL6	1.1122387238505914e-06	4.2853190021392675e-05	Human Diseases
path:hsa04066	HIF-1 signaling pathway	4	7	100	7246	0.5714285714285714	0.01380071763731714	41.40571428571428	4846;3630;6774;3569	NOS3;INS;STAT3;IL6	1.1581943249025049e-06	4.2853190021392675e-05	Environmental Information Processing
path:hsa05321	Inflammatory bowel disease (IBD)	3	7	63	7246	0.42857142857142855	0.008694452111509798	49.29251700680272	7124;6774;3569	TNF;STAT3;IL6	2.138914319242327e-05	0.0005935487235897457	Human Diseases
path:hsa05163	Human cytomegalovirus infection	4	7	223	7246	0.5714285714285714	0.030775600331217224	18.567584881486226	7124;6774;6387;3569	TNF;STAT3;CXCL12;IL6	2.8420372552486865e-05	0.0006309322706652084	Human Diseases
path:hsa05323	Rheumatoid arthritis	3	7	86	7246	0.42857142857142855	0.01186861716809274	36.10963455149501	7124;6387;3569	TNF;CXCL12;IL6	5.459657777727226e-05	0.0010100366888795367	Human Diseases
path:hsa04068	FoxO signaling pathway	3	7	132	7246	0.42857142857142855	0.018216947281258625	23.525974025974026	3630;6774;3569	INS;STAT3;IL6	0.00019606874924538132	0.0031090901666053325	Environmental Information Processing
path:hsa05161	Hepatitis B	3	7	143	7246	0.42857142857142855	0.01973502622136351	21.716283716283716	7124;6774;3569	TNF;STAT3;IL6	0.0002485776521079618	0.0031944900180226315	Human Diseases
path:hsa04932	Non-alcoholic fatty liver disease (NAFLD)	3	7	145	7246	0.42857142857142855	0.020011040574109854	21.416748768472903	7124;3630;3569	TNF;INS;IL6	0.00025901270416399716	0.0031944900180226315	Human Diseases
path:hsa01523	Antifolate resistance	2	7	31	7246	0.2857142857142857	0.004278222467568314	66.78341013824884	7124;3569	TNF;IL6	0.0003670836797821661	0.004074628845582044	Human Diseases
path:hsa05143	African trypanosomiasis	2	7	34	7246	0.2857142857142857	0.004692243996687827	60.89075630252101	7124;3569	TNF;IL6	0.0004422567799345314	0.004462772961157544	Human Diseases
path:hsa05332	Graft-versus-host disease	2	7	37	7246	0.2857142857142857	0.005106265525807342	55.95366795366795	7124;3569	TNF;IL6	0.0005243065700482165	0.004849835772946003	Human Diseases
path:hsa04940	Type I diabetes mellitus	2	7	41	7246	0.2857142857142857	0.005658294231300027	50.494773519163765	7124;3630	TNF;INS	0.0006443532727745028	0.005142419844869283	Human Diseases
path:hsa05169	Epstein-Barr virus infection	3	7	198	7246	0.42857142857142855	0.027325420921887937	15.683982683982684	7124;6774;3569	TNF;STAT3;IL6	0.000648593493947477	0.005142419844869283	Human Diseases
path:hsa04930	Type II diabetes mellitus	2	7	46	7246	0.2857142857142857	0.006348330113165885	45.00621118012422	7124;3630	TNF;INS	0.0008114265723926876	0.00562927184597427	Human Diseases
path:hsa04672	Intestinal immune network for IgA production	2	7	46	7246	0.2857142857142857	0.006348330113165885	45.00621118012422	6387;3569	CXCL12;IL6	0.0008114265723926876	0.00562927184597427	Organismal Systems
path:hsa05144	Malaria	2	7	49	7246	0.2857142857142857	0.006762351642285399	42.25072886297376	7124;3569	TNF;IL6	0.000920693977510063	0.006011590088448059	Human Diseases
path:hsa05134	Legionellosis	2	7	55	7246	0.2857142857142857	0.007590394700524427	37.64155844155844	7124;3569	TNF;IL6	0.0011593976029544144	0.007149618551552222	Human Diseases
path:hsa04920	Adipocytokine signaling pathway	2	7	69	7246	0.2857142857142857	0.009522495169748827	30.00414078674948	7124;6774	TNF;STAT3	0.0018198178964918643	0.010392249004735005	Organismal Systems
path:hsa04917	Prolactin signaling pathway	2	7	70	7246	0.2857142857142857	0.009660502346121999	29.57551020408163	3630;6774	INS;STAT3	0.0018724772981504512	0.010392249004735005	Organismal Systems
path:hsa04060	Cytokine-cytokine receptor interaction	3	7	292	7246	0.42857142857142855	0.04029809550096605	10.635029354207436	7124;6387;3569	TNF;CXCL12;IL6	0.002009113596204626	0.010619600437081593	Environmental Information Processing
path:hsa05133	Pertussis	2	7	76	7246	0.2857142857142857	0.010488545404361027	27.240601503759397	7124;3569	TNF;IL6	0.0022036423419841394	0.011118377270919976	Human Diseases
path:hsa01521	EGFR tyrosine kinase inhibitor resistance	2	7	79	7246	0.2857142857142857	0.010902566933480542	26.206148282097647	6774;3569	STAT3;IL6	0.0023789550504797873	0.011481043939272018	Human Diseases
path:hsa05410	Hypertrophic cardiomyopathy (HCM)	2	7	85	7246	0.2857142857142857	0.011730609991719569	24.356302521008402	7124;3569	TNF;IL6	0.0027489009377449193	0.012713666837070252	Human Diseases
path:hsa04657	IL-17 signaling pathway	2	7	93	7246	0.2857142857142857	0.01283466740270494	22.261136712749614	7124;3569	TNF;IL6	0.003281906946979587	0.013262057488359543	Organismal Systems
path:hsa04064	NF-kappa B signaling pathway	2	7	93	7246	0.2857142857142857	0.01283466740270494	22.261136712749614	7124;6387	TNF;CXCL12	0.003281906946979587	0.013262057488359543	Environmental Information Processing
path:hsa04640	Hematopoietic cell lineage	2	7	94	7246	0.2857142857142857	0.012972674579078112	22.024316109422493	7124;3569	TNF;IL6	0.003351703363383645	0.013262057488359543	Organismal Systems
path:hsa05146	Amoebiasis	2	7	95	7246	0.2857142857142857	0.013110681755451284	21.792481203007515	7124;3569	TNF;IL6	0.003422200959177198	0.013262057488359543	Human Diseases
path:hsa04151	PI3K-Akt signaling pathway	3	7	353	7246	0.42857142857142855	0.04871653325972951	8.797248077701335	4846;3630;3569	NOS3;INS;IL6	0.003464861866328169	0.013262057488359543	Environmental Information Processing
path:hsa05142	Chagas disease (American trypanosomiasis)	2	7	101	7246	0.2857142857142857	0.013938724813690313	20.497878359264497	7124;3569	TNF;IL6	0.0038598541593232983	0.014011286098465128	Human Diseases
path:hsa04620	Toll-like receptor signaling pathway	2	7	102	7246	0.2857142857142857	0.014076731990063483	20.296918767507	7124;3569	TNF;IL6	0.003935231458166766	0.014011286098465128	Organismal Systems
path:hsa04625	C-type lectin receptor signaling pathway	2	7	104	7246	0.2857142857142857	0.014352746342809827	19.906593406593405	7124;3569	TNF;IL6	0.004088064136978305	0.014011286098465128	Organismal Systems
path:hsa04659	Th17 cell differentiation	2	7	105	7246	0.2857142857142857	0.014490753519182997	19.717006802721087	6774;3569	STAT3;IL6	0.004165517488732876	0.014011286098465128	Organismal Systems
path:hsa04668	TNF signaling pathway	2	7	110	7246	0.2857142857142857	0.015180789401048854	18.82077922077922	7124;3569	TNF;IL6	0.004563113884487421	0.01473030897609485	Environmental Information Processing
path:hsa05145	Toxoplasmosis	2	7	111	7246	0.2857142857142857	0.015318796577422026	18.65122265122265	7124;6774	TNF;STAT3	0.004644692019489367	0.01473030897609485	Human Diseases
path:hsa04071	Sphingolipid signaling pathway	2	7	118	7246	0.2857142857142857	0.016284846812034227	17.544794188861985	7124;4846	TNF;NOS3	0.005234832744847887	0.01614073429661432	Environmental Information Processing
path:hsa05160	Hepatitis C	2	7	131	7246	0.2857142857142857	0.018078940104885453	15.803707742639041	7124;6774	TNF;STAT3	0.006418546595420986	0.018748912423466563	Human Diseases
path:hsa05162	Measles	2	7	131	7246	0.2857142857142857	0.018078940104885453	15.803707742639041	6774;3569	STAT3;IL6	0.006418546595420986	0.018748912423466563	Human Diseases
path:hsa05418	Fluid shear stress and atherosclerosis	2	7	136	7246	0.2857142857142857	0.01876897598675131	15.222689075630253	7124;4846	TNF;NOS3	0.006903818552532822	0.019649329726439572	Human Diseases
path:hsa04150	mTOR signaling pathway	2	7	151	7246	0.2857142857142857	0.020839083632348883	13.71050141911069	7124;3630	TNF;INS	0.008457996312700628	0.023470939767744243	Environmental Information Processing
path:hsa04217	Necroptosis	2	7	162	7246	0.2857142857142857	0.02235716257245377	12.779541446208112	7124;6774	TNF;STAT3	0.009690052848989156	0.025312851356411193	Cellular Processes
path:hsa04630	Jak-STAT signaling pathway	2	7	162	7246	0.2857142857142857	0.02235716257245377	12.779541446208112	6774;3569	STAT3;IL6	0.009690052848989156	0.025312851356411193	Environmental Information Processing
path:hsa04022	cGMP-PKG signaling pathway	2	7	163	7246	0.2857142857142857	0.02249516974882694	12.701139351446098	4846;3630	NOS3;INS	0.009805879354285417	0.025312851356411193	Environmental Information Processing
path:hsa04621	NOD-like receptor signaling pathway	2	7	167	7246	0.2857142857142857	0.023047198454319625	12.396920444824636	7124;3569	TNF;IL6	0.010275502852666677	0.025370960240371814	Organismal Systems
path:hsa05200	Pathways in cancer	3	7	523	7246	0.42857142857142855	0.07217775324316865	5.9377219338978415	6774;6387;3569	STAT3;CXCL12;IL6	0.01050420006756746	0.025370960240371814	Human Diseases
path:hsa05164	Influenza A	2	7	169	7246	0.2857142857142857	0.02332321280706597	12.250211327134403	7124;3569	TNF;IL6	0.010514091631145075	0.025370960240371814	Human Diseases
path:hsa05152	Tuberculosis	2	7	175	7246	0.2857142857142857	0.024151255865304994	11.830204081632653	7124;3569	TNF;IL6	0.011244874067084883	0.026557043009498342	Human Diseases
path:hsa05168	Herpes simplex infection	2	7	183	7246	0.2857142857142857	0.025255313276290367	11.31303669008587	7124;3569	TNF;IL6	0.012254003184251546	0.028337382363581697	Human Diseases
path:hsa05167	Kaposi sarcoma-associated herpesvirus infection	2	7	186	7246	0.2857142857142857	0.02566933480540988	11.130568356374807	6774;3569	STAT3;IL6	0.01264257732655626	0.028356781184547493	Human Diseases
path:hsa04062	Chemokine signaling pathway	2	7	187	7246	0.2857142857142857	0.02580734198178305	11.071046600458365	6774;6387	STAT3;CXCL12	0.012773324857904276	0.028356781184547493	Organismal Systems
path:hsa05205	Proteoglycans in cancer	2	7	198	7246	0.2857142857142857	0.027325420921887937	10.455988455988455	7124;6774	TNF;STAT3	0.01425158983171137	0.03101816610431298	Human Diseases
path:hsa00360	Phenylalanine metabolism	1	7	17	7246	0.14285714285714285	0.0023461219983439137	60.89075630252101	4282	MIF	0.016314423108169687	0.03431380635565329	Metabolism
path:hsa04810	Regulation of actin cytoskeleton	2	7	213	7246	0.2857142857142857	0.02939552856748551	9.719651240778001	3630;6387	INS;CXCL12	0.016384069701347967	0.03431380635565329	Cellular Processes
path:hsa00220	Arginine biosynthesis	1	7	21	7246	0.14285714285714285	0.0028981507038365996	49.29251700680272	4846	NOS3	0.020119778806847833	0.041357323102964985	Metabolism
path:hsa05166	Human T-cell leukemia virus 1 infection	2	7	253	7246	0.2857142857142857	0.03491581562241237	8.182947487295312	7124;3569	TNF;IL6	0.022706471653072536	0.04582578824529185	Human Diseases
path:hsa04950	Maturity onset diabetes of the young	1	7	26	7246	0.14285714285714285	0.0035881865857024567	39.81318681318681	3630	INS	0.024858723773893955	0.049273541766111234	Human Diseases
path:hsa05310	Asthma	1	7	28	7246	0.14285714285714285	0.0038642009384487995	36.96938775510204	7124	TNF	0.026748793651234927	0.05208975605766802	Human Diseases
path:hsa04010	MAPK signaling pathway	2	7	295	7246	0.2857142857142857	0.040712117030085565	7.017917675544794	7124;3630	TNF;INS	0.030290159334625515	0.05796909803695573	Environmental Information Processing
path:hsa05020	Prion diseases	1	7	34	7246	0.14285714285714285	0.004692243996687827	30.445378151260506	3569	IL6	0.032400174953816266	0.060956261353789926	Human Diseases
path:hsa05330	Allograft rejection	1	7	35	7246	0.14285714285714285	0.004830251173060999	29.57551020408163	7124	TNF	0.033339331744626485	0.061677763727558996	Human Diseases
path:hsa00350	Tyrosine metabolism	1	7	36	7246	0.14285714285714285	0.0049682583494341705	28.753968253968253	4282	MIF	0.03427770709863944	0.06237418832703242	Metabolism
path:hsa04960	Aldosterone-regulated sodium reabsorption	1	7	37	7246	0.14285714285714285	0.005106265525807342	27.976833976833976	3630	INS	0.03521530155776699	0.06304674956309897	Organismal Systems
path:hsa00330	Arginine and proline metabolism	1	7	49	7246	0.14285714285714285	0.006762351642285399	21.12536443148688	4846	NOS3	0.04640572211206196	0.08048492428810747	Metabolism
path:hsa04913	Ovarian steroidogenesis	1	7	49	7246	0.14285714285714285	0.006762351642285399	21.12536443148688	3630	INS	0.04640572211206196	0.08048492428810747	Organismal Systems
path:hsa05014	Amyotrophic lateral sclerosis (ALS)	1	7	50	7246	0.14285714285714285	0.00690035881865857	20.70285714285714	7124	TNF	0.047333214115009806	0.08083056564255521	Human Diseases
path:hsa04923	Regulation of lipolysis in adipocytes	1	7	54	7246	0.14285714285714285	0.007452387524151256	19.169312169312168	3630	INS	0.05103545410309752	0.08583235462793673	Organismal Systems
path:hsa04370	VEGF signaling pathway	1	7	59	7246	0.14285714285714285	0.008142423406017113	17.544794188861985	4846	NOS3	0.055645906284973824	0.0921894865318223	Environmental Information Processing
path:hsa04623	Cytosolic DNA-sensing pathway	1	7	62	7246	0.14285714285714285	0.008556444935136628	16.69585253456221	3569	IL6	0.0584029511458981	0.09395257358253173	Organismal Systems
path:hsa04213	Longevity regulating pathway - multiple species	1	7	62	7246	0.14285714285714285	0.008556444935136628	16.69585253456221	3630	INS	0.0584029511458981	0.09395257358253173	Organismal Systems
path:hsa05223	Non-small cell lung cancer	1	7	66	7246	0.14285714285714285	0.009108473640629312	15.683982683982684	6774	STAT3	0.06206827670327221	0.09703631991638331	Human Diseases
path:hsa05221	Acute myeloid leukemia	1	7	66	7246	0.14285714285714285	0.009108473640629312	15.683982683982684	6774	STAT3	0.06206827670327221	0.09703631991638331	Human Diseases
path:hsa04664	Fc epsilon RI signaling pathway	1	7	67	7246	0.14285714285714285	0.009246480817002484	15.449893390191896	7124	TNF	0.06298269481790689	0.09709832117760644	Organismal Systems
path:hsa04612	Antigen processing and presentation	1	7	69	7246	0.14285714285714285	0.009522495169748827	15.00207039337474	7124	TNF	0.0648092388471052	0.09726762142259181	Organismal Systems
path:hsa05140	Leishmaniasis	1	7	70	7246	0.14285714285714285	0.009660502346121999	14.787755102040816	7124	TNF	0.06572136582607555	0.09726762142259181	Human Diseases
path:hsa04622	RIG-I-like receptor signaling pathway	1	7	70	7246	0.14285714285714285	0.009660502346121999	14.787755102040816	7124	TNF	0.06572136582607555	0.09726762142259181	Organismal Systems
path:hsa05212	Pancreatic cancer	1	7	75	7246	0.14285714285714285	0.010350538227987855	13.801904761904762	6774	STAT3	0.07027057162608735	0.10263201908546969	Human Diseases
path:hsa05132	Salmonella infection	1	7	84	7246	0.14285714285714285	0.011592602815346398	12.32312925170068	3569	IL6	0.07841130690530701	0.11143844976604605	Human Diseases
path:hsa04350	TGF-beta signaling pathway	1	7	84	7246	0.14285714285714285	0.011592602815346398	12.32312925170068	7124	TNF	0.07841130690530701	0.11143844976604605	Environmental Information Processing
path:hsa04911	Insulin secretion	1	7	85	7246	0.14285714285714285	0.011730609991719569	12.178151260504201	3630	INS	0.07931204983349223	0.11143844976604605	Organismal Systems
path:hsa05414	Dilated cardiomyopathy (DCM)	1	7	89	7246	0.14285714285714285	0.012282638697212255	11.630818619582664	7124	TNF	0.08290747974402578	0.11361395372329458	Human Diseases
path:hsa04211	Longevity regulating pathway	1	7	89	7246	0.14285714285714285	0.012282638697212255	11.630818619582664	3630	INS	0.08290747974402578	0.11361395372329458	Organismal Systems
path:hsa05215	Prostate cancer	1	7	97	7246	0.14285714285714285	0.013386696108197626	10.671575846833578	3630	INS	0.09006224833785255	0.12191353128660527	Human Diseases
path:hsa04914	Progesterone-mediated oocyte maturation	1	7	99	7246	0.14285714285714285	0.013662710460943969	10.455988455988455	3630	INS	0.0918434459793172	0.12282677715306277	Organismal Systems
path:hsa04660	T cell receptor signaling pathway	1	7	101	7246	0.14285714285714285	0.013938724813690313	10.248939179632249	7124	TNF	0.09362165419875211	0.12371432876263672	Organismal Systems
path:hsa04670	Leukocyte transendothelial migration	1	7	112	7246	0.14285714285714285	0.015456803753795198	9.24234693877551	6387	CXCL12	0.10334855014274534	0.13496104783346746	Organismal Systems
path:hsa04152	AMPK signaling pathway	1	7	120	7246	0.14285714285714285	0.016560861164780567	8.626190476190477	3630	INS	0.1103663325402291	0.1421185661527519	Environmental Information Processing
path:hsa04611	Platelet activation	1	7	123	7246	0.14285714285714285	0.016974882693900083	8.415795586527294	4846	NOS3	0.1129858355192096	0.1421185661527519	Organismal Systems
path:hsa04114	Oocyte meiosis	1	7	124	7246	0.14285714285714285	0.017112889870273255	8.347926267281105	3630	INS	0.11385753271861512	0.1421185661527519	Cellular Processes
path:hsa04380	Osteoclast differentiation	1	7	125	7246	0.14285714285714285	0.017250897046646424	8.281142857142857	7124	TNF	0.11472849554801269	0.1421185661527519	Organismal Systems
path:hsa04650	Natural killer cell mediated cytotoxicity	1	7	127	7246	0.14285714285714285	0.017526911399392768	8.150731158605174	7124	TNF	0.11646822015904187	0.1421185661527519	Organismal Systems
path:hsa04140	Autophagy - animal	1	7	128	7246	0.14285714285714285	0.01766491857576594	8.087053571428571	3630	INS	0.11733698297107818	0.1421185661527519	Cellular Processes
path:hsa05322	Systemic lupus erythematosus	1	7	130	7246	0.14285714285714285	0.017940932928512284	7.962637362637362	7124	TNF	0.11907231218203537	0.1421185661527519	Human Diseases
path:hsa04926	Relaxin signaling pathway	1	7	130	7246	0.14285714285714285	0.017940932928512284	7.962637362637362	4846	NOS3	0.11907231218203537	0.1421185661527519	Organismal Systems
path:hsa04210	Apoptosis	1	7	135	7246	0.14285714285714285	0.01863096881037814	7.667724867724867	7124	TNF	0.12339784678836409	0.1431819393885561	Cellular Processes
path:hsa04915	Estrogen signaling pathway	1	7	136	7246	0.14285714285714285	0.01876897598675131	7.6113445378151265	4846	NOS3	0.1242607655160369	0.1431819393885561	Organismal Systems
path:hsa04371	Apelin signaling pathway	1	7	137	7246	0.14285714285714285	0.01890698316312448	7.555787278415016	4846	NOS3	0.12512295604225174	0.1431819393885561	Environmental Information Processing
path:hsa04910	Insulin signaling pathway	1	7	137	7246	0.14285714285714285	0.01890698316312448	7.555787278415016	3630	INS	0.12512295604225174	0.1431819393885561	Organismal Systems
path:hsa04550	Signaling pathways regulating pluripotency of stem cells	1	7	139	7246	0.14285714285714285	0.019182997515870825	7.4470709146968135	6774	STAT3	0.12684515453869422	0.14367155258974548	Cellular Processes
path:hsa04072	Phospholipase D signaling pathway	1	7	145	7246	0.14285714285714285	0.020011040574109854	7.138916256157635	3630	INS	0.13199432639923275	0.14799363869004883	Environmental Information Processing
path:hsa05206	MicroRNAs in cancer	1	7	150	7246	0.14285714285714285	0.02070107645597571	6.900952380952381	6774	STAT3	0.13626539919407363	0.15125459310542172	Human Diseases
path:hsa04921	Oxytocin signaling pathway	1	7	152	7246	0.14285714285714285	0.020977090808722055	6.810150375939849	4846	NOS3	0.13796877735002325	0.15162905233517407	Organismal Systems
path:hsa04218	Cellular senescence	1	7	158	7246	0.14285714285714285	0.021805133866961084	6.551537070524412	3569	IL6	0.14306164705863889	0.1556847335638129	Cellular Processes
path:hsa05010	Alzheimer disease	1	7	164	7246	0.14285714285714285	0.02263317692520011	6.311846689895471	7124	TNF	0.14812870473227321	0.15963384684740123	Human Diseases
path:hsa04360	Axon guidance	1	7	175	7246	0.14285714285714285	0.024151255865304994	5.915102040816326	6387	CXCL12	0.15735163272424066	0.16794260800375685	Organismal Systems
path:hsa04020	Calcium signaling pathway	1	7	182	7246	0.14285714285714285	0.025117306099917195	5.687598116169545	4846	NOS3	0.16317609480613487	0.17250044308077114	Environmental Information Processing
path:hsa05202	Transcriptional misregulation in cancer	1	7	185	7246	0.14285714285714285	0.02553132762903671	5.595366795366795	3569	IL6	0.1656617087724765	0.173475940318348	Human Diseases
path:hsa05203	Viral carcinogenesis	1	7	200	7246	0.14285714285714285	0.02760143527463428	5.175714285714285	6774	STAT3	0.17799508244834591	0.18464910422211586	Human Diseases
path:hsa04015	Rap1 signaling pathway	1	7	206	7246	0.14285714285714285	0.02842947833287331	5.0249653259362	3630	INS	0.18288449036573334	0.18796461509811482	Environmental Information Processing
path:hsa05170	Human immunodeficiency virus 1 infection	1	7	211	7246	0.14285714285714285	0.029119514214739167	4.905890318212593	7124	TNF	0.1869399338558747	0.19037002438534031	Human Diseases
path:hsa04014	Ras signaling pathway	1	7	232	7246	0.14285714285714285	0.032017664918575765	4.461822660098522	3630	INS	0.2037849807049037	0.20563757143858463	Environmental Information Processing
path:hsa05165	Human papillomavirus infection	1	7	339	7246	0.14285714285714285	0.04678443279050511	3.0535187526337966	7124	TNF	0.2850493408670801	0.2850493408670801	Human Diseases
