# Supplementary material for: Characteristics and possible mechanisms of metabolic disorder in overweight women with polycystic ovary syndrome
Source: Front Endocrinol (Lausanne). 2023 Jan 12;13:970733. doi: 10.3389/fendo.2022.970733 (PMC9878688; doi:10.3389/fendo.2022.970733)
Supplement: Supplementary file 4 [file Table_2.xlsx]

## Sheet: string_interactions_short.tsv d
SUID	AverageShortestPathLength	BetweennessCentrality	ClosenessCentrality	ClusteringCoefficient	Degree	Eccentricity	IsSingleNode	name	NeighborhoodConnectivity	NumberOfDirectedEdges	NumberOfUndirectedEdges	PartnerOfMultiEdgedNodePairs	Radiality	selected	SelfLoops	shared name	Stress	TopologicalCoefficient
79	1.1	0.167767	0.909091	0.401587	36	2	FALSE	INS	15.6667	36	0	0	0.966667	FALSE	0	INS	1028	0.391667
92	1.3	0.0409856	0.769231	0.560847	28	2	FALSE	IRS1	18.4643	28	0	0	0.9	FALSE	0	IRS1	460	0.461607
77	1.325	0.0556348	0.754717	0.509972	27	2	FALSE	SLC2A4	17.5926	27	0	0	0.891667	FALSE	0	SLC2A4	522	0.439815
94	1.325	0.0874727	0.754717	0.521368	27	2	FALSE	TNF	17.7407	27	0	0	0.891667	FALSE	0	TNF	670	0.453941
119	1.35	0.0402167	0.740741	0.584615	26	2	FALSE	MTOR	18.7308	26	0	0	0.883333	FALSE	0	MTOR	376	0.468269
127	1.375	0.0313383	0.727273	0.62	25	2	FALSE	FOXO1	19.56	25	0	0	0.875	FALSE	0	FOXO1	392	0.489
88	1.4	0.0261494	0.714286	0.597826	24	2	FALSE	STAT3	18.7917	24	0	0	0.866667	FALSE	0	STAT3	364	0.469792
97	1.4	0.0308725	0.714286	0.586957	24	2	FALSE	IL6	18.9583	24	0	0	0.866667	FALSE	0	IL6	390	0.473958
121	1.4	0.0182629	0.714286	0.663043	24	2	FALSE	IRS2	20.125	24	0	0	0.866667	FALSE	0	IRS2	286	0.503125
73	1.425	0.0296821	0.701754	0.592885	23	2	FALSE	PPARGC1A	18.7826	23	0	0	0.858333	FALSE	0	PPARGC1A	354	0.469565
83	1.425	0.0307731	0.701754	0.577075	23	2	FALSE	SREBF1	18.6957	23	0	0	0.858333	FALSE	0	SREBF1	358	0.467391
101	1.45	0.017924	0.689655	0.683983	22	2	FALSE	AKT2	20.5455	22	0	0	0.85	FALSE	0	AKT2	200	0.513636
116	1.5	0.016508	0.666667	0.694737	20	2	FALSE	GSK3B	20.85	20	0	0	0.833333	FALSE	0	GSK3B	140	0.52125
90	1.525	0.00766396	0.655738	0.736842	19	2	FALSE	NOS3	21.2105	19	0	0	0.825	FALSE	0	NOS3	102	0.530263
104	1.525	0.00478795	0.655738	0.80117	19	2	FALSE	RPS6KB1	22.2632	19	0	0	0.825	FALSE	0	RPS6KB1	84	0.556579
131	1.525	0.0126882	0.655738	0.672515	19	2	FALSE	MAPK8	20.2105	19	0	0	0.825	FALSE	0	MAPK8	214	0.505263
110	1.575	0.0132261	0.634921	0.660131	18	3	FALSE	INSR	19.7222	18	0	0	0.808333	FALSE	0	INSR	154	0.505698
86	1.6	0.0167528	0.625	0.588235	17	3	FALSE	PIK3CA	18.8235	17	0	0	0.8	FALSE	0	PIK3CA	178	0.482655
133	1.575	0.0107146	0.634921	0.676471	17	2	FALSE	IKBKB	20.4706	17	0	0	0.808333	FALSE	0	IKBKB	186	0.511765
198	1.625	0.00336701	0.615385	0.790476	15	2	FALSE	SOCS3	23.0667	15	0	0	0.791667	FALSE	0	SOCS3	54	0.576667
75	1.7	0.00791197	0.588235	0.67033	14	3	FALSE	CPT1A	17.9286	14	0	0	0.766667	FALSE	0	CPT1A	98	0.471805
125	1.65	0.00366548	0.606061	0.747253	14	2	FALSE	PRKCZ	21.7143	14	0	0	0.783333	FALSE	0	PRKCZ	52	0.542857
204	1.7	0.000795	0.588235	0.878788	12	2	FALSE	PPP2R4	22.8333	12	0	0	0.766667	FALSE	0	PPP2R4	16	0.570833
99	1.75	0.00408075	0.571429	0.690909	11	3	FALSE	CXCL12	18.9091	11	0	0	0.75	FALSE	0	CXCL12	40	0.484848
166	1.75	0.00356328	0.571429	0.690909	11	3	FALSE	TNFRSF1A	18.6364	11	0	0	0.75	FALSE	0	TNFRSF1A	50	0.477855
170	1.725	0.00356157	0.57971	0.727273	11	2	FALSE	SERPINE1	21.3636	11	0	0	0.758333	FALSE	0	SERPINE1	46	0.534091
114	1.8	0.00200142	0.555556	0.822222	10	3	FALSE	SLC2A2	21.8	10	0	0	0.733333	FALSE	0	SLC2A2	16	0.573684
81	1.85	0.00166922	0.540541	0.833333	9	3	FALSE	CPT1B	18.6667	9	0	0	0.716667	FALSE	0	CPT1B	24	0.504505
123	1.825	0	0.547945	1	9	3	FALSE	TBC1D4	25.5556	9	0	0	0.725	FALSE	0	TBC1D4	0	0.672515
85	1.825	0.000512	0.547945	0.857143	8	3	FALSE	AGT	23.25	8	0	0	0.725	FALSE	0	AGT	10	0.596154
158	1.825	0.00240014	0.547945	0.821429	8	3	FALSE	NR1H3	22.625	8	0	0	0.725	FALSE	0	NR1H3	50	0.580128
138	1.875	0.000221	0.533333	0.952381	7	3	FALSE	CD36	22.8571	7	0	0	0.708333	FALSE	0	CD36	4	0.601504
148	2.05	0.000374	0.487805	0.904762	7	3	FALSE	PPARGC1B	18.4286	7	0	0	0.65	FALSE	0	PPARGC1B	4	0.59447
179	2.05	0.000649	0.487805	0.761905	7	3	FALSE	FAS	19.8571	7	0	0	0.65	FALSE	0	FAS	12	0.640553
239	1.975	0.000409	0.506329	0.809524	7	3	FALSE	PRKCE	22.2857	7	0	0	0.675	FALSE	0	PRKCE	8	0.655462
72	1.925	0	0.519481	1	6	3	FALSE	ACACB	22	6	0	0	0.691667	FALSE	0	ACACB	0	0.594595
168	1.925	0	0.519481	1	5	3	FALSE	MIF	21.8	5	0	0	0.691667	FALSE	0	MIF	0	0.573684
218	1.925	0.000271	0.519481	0.8	5	3	FALSE	GYS1	22.2	5	0	0	0.691667	FALSE	0	GYS1	4	0.584211
221	1.95	0	0.512821	1	4	3	FALSE	RPS6KA3	24.75	4	0	0	0.683333	FALSE	0	RPS6KA3	0	0.651316
102	2	0	0.5	1	3	3	FALSE	TRIB3	28	3	0	0	0.666667	FALSE	0	TRIB3	0	0.756757
136	2.3	0	0.434783	0	1	3	FALSE	C5	27	1	0	0	0.566667	FALSE	0	C5	0	0
